# Supplementary material for: Hyperbaric Oxygen Therapy to Treat Diabetes Impaired Wound Healing in Rats
Source: PLoS One. 2014 Oct 15;9(10):e108533. doi: 10.1371/journal.pone.0108533 (PMC4198078; doi:10.1371/journal.pone.0108533)
Supplement: Data S1 — Raw data file. (XLS) [file pone.0108533.s001.xls]

## Sheet: body weight
GROUP	weight at diabetes induction	weight at ischemic wound induction	weight week1	weight week2	weight week3	weight week 4
3	142	137	137	142	142	139
3	134	129	125	121	123	123
3	136	137	138	147	148	140
3	138	130	133	135	133	131
3	142	139	137	144	139	139
3	145	138	141	148	145	142
3	145	131	138	140	146	137
MEAN	140.286	134.429	135.571	139.571	139.429	135.857
4	149	131	140	138	134	136
4	152	143	146	151	151	150
4	138	137	143	140	135	136
4	143	144	144	142	136	136
4	148	140	143	146	142	137
4	151	145	150	149	151	148
4	158	149	156	151	151	145
4	138	133	136	135	132	130
4	135	136	140	139	134	130
MEAN	145.778	139.778	144.222	143.444	140.667	138.667
3=CONTROL DAY29 GROUP
4=HBOT DAY 29 GROUP
			summarized data for body weight (in grams ± SEM)
			HBOT group	control group
		weight at diabetes induction	146±3	140±2
		weight at wound induction	140±2	134±2
		weight at week 1	144±2	136±2
		weight at week 2	143±2	140±4
		weight at week 3	141±3	139±3
		weight at week 4	139±2	136±3
GROUP	weight% at diabetes induction	weight% at ischemic wound induction	weight% week1	weight% week2	weight% week3	weight% week 4
3	1	0.98	0.96	1	1	0.98
3	1	0.9	0.93	0.9	0.92	0.92
3	1	1.01	1.01	1.08	1.09	1.03
3	1	0.97	0.96	0.98	0.96	0.95
3	1	0.98	0.96	1.01	0.98	0.98
3	1	0.94	0.97	1.02	1	0.98
3	1	0.92	0.95	0.97	1.01	0.94
4	1	0.88	0.94	0.93	0.9	0.91
4	1	1.02	1.04	1.08	1.08	1.07
4	1	0.99	1.04	1.01	0.98	0.99
4	1	1.03	1.03	1.01	0.97	0.97
4	1	0.98	1	1.02	0.99	0.96
4	1	0.96	0.99	0.99	1	0.98
4	1	0.94	0.99	0.96	0.96	0.92
4	1	0.96	0.99	0.98	0.96	0.94
4	1	1.01	1.04	1.03	0.99	0.96
3=CONTROL DAY29 GROUP
4=HBOT DAY 29 GROUP
			summarized data for both body weight
			expressed as percentage of the body weight at the STZ diabetes induction
			HBOT group	control group
		weight at diabetes induction	1	1
		weight at wound induction	0.97±0.02	0.96±0.01
		weight at week 1	1.01±0.01	0.96±0.01
		weight at week 2	1.00±0.01	0.99±0.02
		weight at week 3	0.98±0.02	0.99±0.02
		weight at week 4	0.97±0.02	0.97±0.01

## Sheet: blood glucose
GROUP	blood glucose at diabetes induction	blood glucose at ischemic wound induction	blood glucose week1	blood glucose week 2	blood glucose week 3	blood glucose week 4
3	6.7	33	33	33	33	33
3	7.5	33	33	33	31.2	33
3	6.4	33	33	32.8	33	33
3	7.9	33	33	33	33	33
3	5	33	33	33	33	28.6
3	7.1	33	33	33	33	33
3	5.1	33	33	33	33	33
4	4.9	33	33	33	33	33
4	5.7	30.7	29.7	29.5	28.2	33
4	4.6	33	33	33	33	33
4	5.6	33	33	32.1	33	33
4	5.9	33	33	33	33	31.1
4	4.2	30.2	33	29.7	29.9	29.7
4	5.7	33	33	33	33	30.6
4	5.2	33	33	33	33	33
4	6.2	33	33	33	33	33
		NOTE: the LifeScan OneTouch glucometer displays glucose levels of 33 mmol/L and above as 33 mmol/L
		summarized data for blood glucose (in mmol/L± SEM)
		blood glucose at:	HBOT group	control group
		diabetes induction	5.3 ± 0.2	6.5 ± 0.4
		wound induction	32.4 ± 0.4	33.0 ± 0
		week 1	32.6 ± 0.4	33.0 ± 0
		week 2	32.1 ± 0.5	33.0 ± 0
		week 3	32.1 ± 0.6	32.7 ± 0.3
		week 4	32.2 ± 0.4	32.4 ± 0.6

## Sheet: breaking strength
treatment	woundbreaking (N)			treatment2	normalskinbreaking (N)
3	8.94			3	31.63			3=CONTROL DAY29 GROUP
3	7.85			3	26.99			4=HBOT DAY 29 GROUP
3	5.08			3	26.54
3	3.15			3	46.24
3	12.6			3	52.85
3	10.02			3	25.05
3	6.24			3	44.75
3	10.62			4	27.49
3	9.81			4	38.03
3	10.49			4	46.54
3	10.8			4	45.34
3	9.23			4	43.63
3	6.78			4	53.59
3	11.59			4	49
4	7.14			4	66.9
4	5.44			4	44.96
4	8.7
4	6.87
4	8.31
4	9.69
4	6.58
4	8.09
4	12.5
4	10.22
4	9.58
4	13.64
4	11.88
4	10.89
4	13.66
4	13.33
4	13.64
4	12.73

## Sheet: perfusion
SO2	rHB	flow	treatment
40.85	7.46	154.85	1		1=normal
38.27	12.45	150.73	1		2=normal HBOT
40.9	14.3	96.5	1		3=wound
53.67	8.58	57.17	1		4=wound HBOT
67.63	6.63	134.89	1		5=%woundofnormal
50.56	11.81	122.81	1		6=%woundofnormal HBOT
62.89	7.11	78.44	2
52.78	6.56	45.44	2
34.75	8.5	107.83	2
43.38	16.38	91.5	2
44.5	7.63	124.88	2
63.25	7.88	38.25	2
23.5	11.2	123.1	2
50.55	7	52.73	2
40.5	13.75	115.63	2
32.55	14.45	165.55	3
38.77	19.08	223	3
34.67	30.5	214.83	3
42.2	27.4	125.3	3
24.3	27.5	134.1	3
25.88	26	84	3
21.6	19.2	71.9	3
21.43	20.21	45.71	3
16.23	20.92	92.31	3
23.71	14.29	54.64	3
25	22.57	195.57	3
39.25	27	167.58	3
27.86	22.29	84.57	4
26.22	18.78	42.33	4
63.56	8	104.89	4
60.5	7	68.63	4
27.25	13.58	88.17	4
15.38	23.25	96	4
35.38	14	78.63	4
29.33	18.33	56.83	4
38.88	17.38	146.13	4
35.8	9.6	71	4
64.54	15	85.77	4
60.5	23	85.5	4
39.5	12.21	103.64	4
27.86	9.57	88.43	4
51.4	10.4	97.93	4
42	18.8	61.5	4
32.4	15	95	4
24.67	21.5	76.33	4
0.8	1.94	1.07	5
0.95	2.56	1.44	5
0.91	2.45	1.43	5
1.1	2.2	0.83	5
0.59	1.92	1.39	5
0.63	1.82	0.87	5
0.4	2.24	1.26	5
0.4	2.36	0.8	5
0.24	3.16	0.68	5
0.35	2.16	0.41	5
0.49	1.91	1.59	5
0.78	2.29	1.36	5
0.44	3.14	1.08	6
0.42	2.64	0.54	6
1.2	1.22	2.31	6
1.15	1.07	1.51	6
0.78	1.6	0.82	6
0.44	2.74	0.89	6
0.82	0.85	0.86	6
0.68	1.12	0.62	6
0.87	2.28	1.17	6
0.8	1.26	0.57	6
1.02	1.9	2.24	6
0.96	2.92	2.24	6
1.68	1.09	0.84	6
1.19	0.85	0.72	6
1.02	1.49	1.86	6
0.83	2.69	1.17	6
0.8	1.09	0.82	6
0.61	1.56	0.66	6
